# Supplementary material for: Sodium-Dependent Neutral Amino Acid Transporter 2 Can Serve as a Tertiary Carrier for l-Type Amino Acid Transporter 1-Utilizing Prodrugs
Source: Mol Pharm. 2023 Jan 23;20(2):1331–46. doi: 10.1021/acs.molpharmaceut.2c00948 (PMC9906736; doi:10.1021/acs.molpharmaceut.2c00948)
Supplement: Supplementary file 2 — mp2c00948_si_002.xlsx [file mp2c00948_si_002.xlsx]

## Sheet: Sheet1
Compound, SMILES, Km(uM)@pH8.5
1, O=C(OC1)C(C1=C2)=CC=C2C3=CC=C(C4=CC=C(COC(C5=CC(C[C@H](N)C(O)=O)=CC=C5)=O)C=C4)S3, 412
2, O=C(C(C)C1=CC(C(C2=CC=CC=C2)=O)=CC=C1)NC3=CC=CC(C[C@H](N)C(O)=O)=C3, 291
3, O=C(C(C)C1=CC(C(C2=CC=CC=C2)=O)=CC=C1)NC3=CC=C(C[C@H](N)C(O)=O)C=C3, 131
4, OC([C@@H](N)CC1=CC(CNC(C(C)C2=CC=CC(C(C3=CC=CC=C3)=O)=C2)=O)=CC=C1)=O, 40
5, O=C(C(C)C1=CC(C(C2=CC=CC=C2)=O)=CC=C1)NCCCC[C@H](N)C(O)=O, 102
6, OC([C@@H](N)CCNC(C(C)C1=CC(C(C2=CC=CC=C2)=O)=CC=C1)=O)=O, 422
7, OC([C@@H](N)CC1=CC=CC(NC(/C=C/C2=CC=C(O)C(OC)=C2)=O)=C1)=O, 184
8, O=C(/C=C/C1=CC=C(O)C(OC)=C1)NCC2=CC(C[C@H](N)C(O)=O)=CC=C2, 225
